# Supplementary material for: ﻿Taxonomic revision of the peculiar genus Xylopodia (Loasaceae) with a new species from Argentina and Bolivia demonstrating an atypical trans-Andean disjunction
Source: PhytoKeys. 2022 Apr 15;194:47–62. doi: 10.3897/phytokeys.194.77827 (PMC9033758; doi:10.3897/phytokeys.194.77827)
Supplement: XML Treatment for Xylopodia [file phytokeys.194.77827-treatment1.xml]

<!DOCTYPE tp:taxon-treatment
  PUBLIC "-//TaxonX//DTD Taxonomic Treatment Publishing DTD v0 20100105//EN" "tax-treatment-NSO.dtd">
<tp:taxon-treatment xmlns:tp="http://www.plazi.org/taxpub"><tp:treatment-meta><kwd-group><label>Taxon classification</label><kwd>
                <named-content content-type="kingdom">Plantae</named-content>
              </kwd><kwd>
                <named-content content-type="order">Cornales</named-content>
              </kwd><kwd>
                <named-content content-type="family">Loasaceae</named-content>
              </kwd></kwd-group><mixed-citation publication-type="journal"><person-group><name><surname>Martín</surname><given-names>Claudia M.</given-names></name><name><surname>Zanotti</surname><given-names>Christian A.</given-names></name><name><surname>Acuña-Castillo</surname><given-names>Rafael</given-names></name><name><surname>Henning</surname><given-names>Tilo</given-names></name><name><surname>Catari</surname><given-names>Juan C.</given-names></name><name><surname>Weigend</surname><given-names>Maximilian</given-names></name></person-group><article-title>﻿Taxonomic revision of the peculiar genus <italic><tp:taxon-name><tp:taxon-name-part taxon-name-part-type="genus" reg="Xylopodia">Xylopodia</tp:taxon-name-part></tp:taxon-name></italic> (<tp:taxon-name><tp:taxon-name-part taxon-name-part-type="family">Loasaceae</tp:taxon-name-part></tp:taxon-name>) with a new species from Argentina and Bolivia demonstrating an atypical trans-Andean disjunction</article-title><source>PhytoKeys</source><day>15</day><month>04</month><year>2022</year><volume>194</volume><fpage>47</fpage><lpage>62</lpage><pub-id pub-id-type="doi">10.3897/phytokeys.194.77827</pub-id></mixed-citation></tp:treatment-meta><tp:nomenclature><label>﻿</label><tp:taxon-name>
              <object-id xmlns:xlink="http://www.w3.org/1999/xlink" content-type="arpha" xlink:type="simple">326F4FC1-0638-529C-AA0B-698450576ADE</object-id>
              <tp:taxon-name-part taxon-name-part-type="genus" reg="Xylopodia">Xylopodia</tp:taxon-name-part>
            </tp:taxon-name><tp:taxon-authority>Weigend, Taxon 55: 467. 2006.</tp:taxon-authority></tp:nomenclature><tp:treatment-sec sec-type="type species" id="SECID0E5NAC"><title>Type species.</title><p><italic><tp:taxon-name><tp:taxon-name-part taxon-name-part-type="genus" reg="Xylopodia">Xylopodia</tp:taxon-name-part><tp:taxon-name-part taxon-name-part-type="species" reg="klaprothioides">klaprothioides</tp:taxon-name-part></tp:taxon-name></italic> Weigend.</p></tp:treatment-sec><tp:treatment-sec sec-type="description" id="SECID0EPOAC"><title>Description.</title><p>Shrubs with erect branches from horizontal xylopodia; aerial vegetative organs densely hairy, with scabrid and glochidiate trichomes. Leaves simple, opposite, estipulate, petiolate; lamina with 1–3 lobes on each side, margin serrate. Inflorescences terminal dichasia, each flower with 2 bracts. Flowers tetramerous, deflexed. Sepals triangular. Petals cymbiform, greenish-white to green, aestivation valvate. Nectar scales 4, antesepalous, white and green or green and yellow, formed by 4–6 fused staminodes. Free staminodes 4–5, opposite and internal relative to the nectar scale. Fertile stamens arranged in 4 antepetalous groups. Ovary semisuperior with 4 placentae. Fruits semisuperior capsules, subglobose, straight, opening with 4 apical valves. Seeds narrowly ovoidal, testa papillose-reticulate. 2N = 24.</p></tp:treatment-sec><tp:treatment-sec sec-type="etymology" id="SECID0EUOAC"><title>Etymology.</title><p>This name makes reference to the well-developed xylopodia (ligneous rhizomes) found in the type species of the genus.</p></tp:treatment-sec><tp:treatment-sec sec-type="distribution" id="SECID0EZOAC"><title>Distribution.</title><p>So far, <italic><tp:taxon-name><tp:taxon-name-part taxon-name-part-type="genus" reg="Xylopodia">Xylopodia</tp:taxon-name-part></tp:taxon-name></italic> is known in a few widely separated, disjunct localities in strongly seasonal habitats of the tropical Andes in NW Peru, NW and S Bolivia and NW Argentina, from low (850–900 m) to moderate (2,900 m) elevations.</p></tp:treatment-sec><tp:treatment-sec sec-type="Identification remarks" id="SECID0EGPAC"><title>Identification remarks.</title><p>Plants of this genus can be recognized from all other <tp:taxon-name><tp:taxon-name-part taxon-name-part-type="family">Loasaceae</tp:taxon-name-part></tp:taxon-name> by the diagnostic combination of the presence of underground xylopodia, opposite, lobed leaves, tetramerous flowers, petals with longitudinal lamellae and well developed nectar scales.</p></tp:treatment-sec></tp:taxon-treatment>
