# Supplementary material for: ﻿Taxonomic revision of the peculiar genus Xylopodia (Loasaceae) with a new species from Argentina and Bolivia demonstrating an atypical trans-Andean disjunction
Source: PhytoKeys. 2022 Apr 15;194:47–62. doi: 10.3897/phytokeys.194.77827 (PMC9033758; doi:10.3897/phytokeys.194.77827)
Supplement: XML Treatment for Xylopodia klaprothioides [file phytokeys.194.77827-treatment2.xml]

<!DOCTYPE tp:taxon-treatment
  PUBLIC "-//TaxonX//DTD Taxonomic Treatment Publishing DTD v0 20100105//EN" "tax-treatment-NSO.dtd">
<tp:taxon-treatment xmlns:tp="http://www.plazi.org/taxpub"><tp:treatment-meta><kwd-group><label>Taxon classification</label><kwd>
                <named-content content-type="kingdom">Plantae</named-content>
              </kwd><kwd>
                <named-content content-type="order">Cornales</named-content>
              </kwd><kwd>
                <named-content content-type="family">Loasaceae</named-content>
              </kwd></kwd-group><mixed-citation publication-type="journal"><person-group><name><surname>Martín</surname><given-names>Claudia M.</given-names></name><name><surname>Zanotti</surname><given-names>Christian A.</given-names></name><name><surname>Acuña-Castillo</surname><given-names>Rafael</given-names></name><name><surname>Henning</surname><given-names>Tilo</given-names></name><name><surname>Catari</surname><given-names>Juan C.</given-names></name><name><surname>Weigend</surname><given-names>Maximilian</given-names></name></person-group><article-title>﻿Taxonomic revision of the peculiar genus <italic><tp:taxon-name><tp:taxon-name-part taxon-name-part-type="genus" reg="Xylopodia">Xylopodia</tp:taxon-name-part></tp:taxon-name></italic> (<tp:taxon-name><tp:taxon-name-part taxon-name-part-type="family">Loasaceae</tp:taxon-name-part></tp:taxon-name>) with a new species from Argentina and Bolivia demonstrating an atypical trans-Andean disjunction</article-title><source>PhytoKeys</source><day>15</day><month>04</month><year>2022</year><volume>194</volume><fpage>47</fpage><lpage>62</lpage><pub-id pub-id-type="doi">10.3897/phytokeys.194.77827</pub-id></mixed-citation></tp:treatment-meta><tp:nomenclature><label>﻿</label><tp:taxon-name>
              <object-id xmlns:xlink="http://www.w3.org/1999/xlink" content-type="arpha" xlink:type="simple">D1AFEF9B-1D85-5DA9-8209-E250741FF5A9</object-id>
              <tp:taxon-name-part taxon-name-part-type="genus" reg="Xylopodia">Xylopodia</tp:taxon-name-part>
              <tp:taxon-name-part taxon-name-part-type="species" reg="klaprothioides">klaprothioides</tp:taxon-name-part>
            </tp:taxon-name><tp:taxon-authority>Weigend, Taxon 55: 467. 2006.</tp:taxon-authority><xref ref-type="fig" rid="F2">Figs 2</xref><xref ref-type="fig" rid="F5">, 5</xref></tp:nomenclature><tp:treatment-sec sec-type="material" id="SECID0E6AAE"><title>Type.</title><p>Peru. Cajamarca: Prov. Contumazá: Road from Contumazá to Chilete, first roadbend after highest point pass, 2900 m, (<named-content xmlns:xlink="http://www.w3.org/1999/xlink" content-type="dwc:verbatimCoordinates" xlink:type="simple"><named-content content-type="geo-json" specific-use="{&#34;type&#34;:&#34;Point&#34;,&#34;coordinates&#34;:[-78.810694,-7.330000]}" id="NCID0EIBAE" xlink:type="simple">07°19'48"S, 078°48'38.5"W</named-content></named-content>) 5. Feb. - 2. Abr. 1997, <italic>M. Weigend</italic>, <italic>N. Dostert &amp; K. Drießle 97/450</italic> (<bold><italic>holotype</italic></bold>: M! mounted on two sheets, barcodes: M-0274954 &amp; M-0274955; <bold><italic>isotypes</italic></bold>: F!, USM!).</p></tp:treatment-sec><tp:treatment-sec sec-type="description" id="SECID0EXBAE"><title>Description.</title><p>Shrub with erect or leaning shoots up to ca. 300 cm tall from a horizontal xylopodium (= ligneous rhizome), up to 30 × 5 cm, with several aerial branches arising from it; aerial vegetative organs densely hairy, with white scabrid and glochidiate trichomes, ca. 1 mm long. Leaves opposite, 8–20 × 65–15 cm, lamina with 1–3 lobes on each side, margin serrate, apices acute to rounded, base cuneate, petiole 1–3 cm long. Inflorescences terminal dichasia; peduncle ca. 7–20 cm long; basal bracts 1.5 × 0.5 cm, 3-lobed, margin denticulate, base cuneate; distal bracts 0.5 × 0.1 cm, lanceolate, subentire. Flowers tetramerous, pedicels 2–4 mm long, deflexed. Sepals broadly triangular, ca. 3 × 2 mm, margins entire, erect in bud, spreading during anthesis, and pubescent on both sides, pubescence similar to that of vegetative organs. Petals 10–15 × 3–5 mm, pale to deep green, unguiculate, with a short claw (&lt; 1/4 of petal length), cucullate in the distal half, with two membranous longitudinal lamellae with densely ciliate margin, aestivation valvate, margin with a tooth on each side near the base where the limb starts, with scabrid-glochidiate trichomes abaxially, adaxially glabrous. Nectar scales 4, antesepalous, 3.5–4 × 2.5–3 mm, cucullate, formed by 5–6 fused staminodes, mostly green, pubescent in lower half, virtually uniform in color, apex yellowish green, slightly recurved. Free staminodes 4–5 per scale, opposite and internal to it, monomorphic, lower halves densely pubescent, green, ca. 4 mm long, with an inconspicuous, pubescent, knee-like filament flange below the middle, apex filiform, twisted randomly or reflexed. Fertile stamens arranged in 4 antepetalous groups of ca. 7–15 per petal, free, filament ca. 6–8 mm long, anthers white, with two ovate thecae. Ovary half-superior, broadly ovate to conical, placentae 4; style to 7 mm long, lower half pubescent, stigma with four ribs tapering towards the apex. Fruits subglobose capsules, with a conical apex, opening with 4 apical valves. Seeds numerous, narrowly ovoidal, testa papillose-reticulate up to ca. 2 × 0.4 mm.</p><fig id="F3" position="float" orientation="portrait"><object-id xmlns:xlink="http://www.w3.org/1999/xlink" content-type="doi" xlink:type="simple">10.3897/phytokeys.194.77827.figure3</object-id><object-id xmlns:xlink="http://www.w3.org/1999/xlink" content-type="arpha" xlink:type="simple">31F5B715-1659-546C-8ABA-24475A7F3BA1</object-id><label>Figure 3.</label><caption><p><italic><tp:taxon-name><tp:taxon-name-part taxon-name-part-type="genus" reg="Xylopodia">Xylopodia</tp:taxon-name-part><tp:taxon-name-part taxon-name-part-type="species" reg="laurensis">laurensis</tp:taxon-name-part></tp:taxon-name></italic>. <bold>A</bold> flower, lateral view, showing the nectar scales (NS) <bold>B</bold> flower, showing the lamellae (L) <bold>C</bold> mature fruit, showing the four apical valves <bold>D</bold> details of the central staminode (left), showing the well-developed filament flange (FF), lateral staminode (right) <bold>E</bold> staminodes within the nectar scale, showing the lateral staminodes (LS) and the central ones (CS) <bold>F</bold> plant <bold>G</bold> xylopodium. All from <italic>Martín 2887</italic>, except C (<italic>Catari 2510</italic>).</p></caption><graphic xmlns:xlink="http://www.w3.org/1999/xlink" xlink:href="phytokeys-194-047-g003.jpg" position="float" orientation="portrait" xlink:type="simple" id="oo_673020.jpg"><uri content-type="original_file" xlink:type="simple">https://binary.pensoft.net/fig/673020</uri></graphic></fig></tp:treatment-sec><tp:treatment-sec sec-type="etymology" id="SECID0EGDAE"><title>Etymology.</title><p>The species name refers to the clear affinity of this taxon to the genus <italic><tp:taxon-name><tp:taxon-name-part taxon-name-part-type="genus" reg="Klaprothia">Klaprothia</tp:taxon-name-part></tp:taxon-name></italic> Kunth.</p></tp:treatment-sec><tp:treatment-sec sec-type="distribution" id="SECID0ETDAE"><title>Distribution.</title><p><italic><tp:taxon-name><tp:taxon-name-part taxon-name-part-type="genus" reg="Xylopodia">Xylopodia</tp:taxon-name-part><tp:taxon-name-part taxon-name-part-type="species" reg="klaprothioides">klaprothioides</tp:taxon-name-part></tp:taxon-name></italic> is restricted to a small area of the Pacific slope of the Cordillera Occidental in Andean NW Peru. It is a very narrowly endemic species, known from only two localities some 8 km apart (in a direct line) in Dpto. Cajamarca Prov. Contumazá, at elevations from ca. 2,500–3,000 m (Fig. <xref ref-type="fig" rid="F1">1</xref>).</p></tp:treatment-sec><tp:treatment-sec sec-type="ecology" id="SECID0EIEAE"><title>Ecology.</title><p><italic><tp:taxon-name><tp:taxon-name-part taxon-name-part-type="genus" reg="Xylopodia">Xylopodia</tp:taxon-name-part><tp:taxon-name-part taxon-name-part-type="species" reg="klaprothioides">klaprothioides</tp:taxon-name-part></tp:taxon-name></italic> occurs in seasonally dry Andean scrub habitats, mostly around hedges and gullies, often on rocky soil dominated by xeric adapted shrubs, small trees and other vegetation including <italic><tp:taxon-name><tp:taxon-name-part taxon-name-part-type="genus" reg="Cylindropuntia">Cylindropuntia</tp:taxon-name-part></tp:taxon-name></italic> (Engelm.) F.M. Knuth and terrestrial bromeliads (Fig. <xref ref-type="fig" rid="F4">4C</xref>). Near the town of Contumazá, it grows sympatrically with another shrubby <tp:taxon-name><tp:taxon-name-part taxon-name-part-type="family">Loasaceae</tp:taxon-name-part></tp:taxon-name>, <italic><tp:taxon-name><tp:taxon-name-part taxon-name-part-type="genus" reg="Nasa">Nasa</tp:taxon-name-part><tp:taxon-name-part taxon-name-part-type="species" reg="macrothyrsa">macrothyrsa</tp:taxon-name-part></tp:taxon-name></italic> (Urb. &amp; Gilg) Weigend. These localities are surrounded by a mosaic of fields, fallows and small patches of seasonally dry montane forest according to the <xref ref-type="bibr" rid="B16">Ministerio del Ambiente del Perú (2015</xref>, <xref ref-type="bibr" rid="B17">2018</xref>). These habitats often show signs of human alteration. Rodríguez-<xref ref-type="bibr" rid="B24">Rodríguez and Weigend (2006)</xref> mention that this species is found in the Mesoandina Ecological Region. <italic><tp:taxon-name><tp:taxon-name-part taxon-name-part-type="genus" reg="Xylopodia">Xylopodia</tp:taxon-name-part><tp:taxon-name-part taxon-name-part-type="species" reg="klaprothioides">klaprothioides</tp:taxon-name-part></tp:taxon-name></italic> is deciduous and the plants shed their leaves at the beginning of flowering in May/June.</p><fig id="F4" position="float" orientation="portrait"><object-id xmlns:xlink="http://www.w3.org/1999/xlink" content-type="doi" xlink:type="simple">10.3897/phytokeys.194.77827.figure4</object-id><object-id xmlns:xlink="http://www.w3.org/1999/xlink" content-type="arpha" xlink:type="simple">C112B306-50CB-5907-9F08-1E1F4A9B8C97</object-id><label>Figure 4.</label><caption><p>Habitats of <italic><tp:taxon-name><tp:taxon-name-part taxon-name-part-type="genus" reg="Xylopodia">Xylopodia</tp:taxon-name-part></tp:taxon-name></italic>. <bold>A</bold> deciduous forest near Jujuy, Argentina, habitat of <italic><tp:taxon-name><tp:taxon-name-part taxon-name-part-type="genus" reg="Xylopodia">X.</tp:taxon-name-part><tp:taxon-name-part taxon-name-part-type="species" reg="laurensis">laurensis</tp:taxon-name-part></tp:taxon-name></italic><bold>B</bold><italic><tp:taxon-name><tp:taxon-name-part taxon-name-part-type="genus" reg="Xylopodia">X.</tp:taxon-name-part><tp:taxon-name-part taxon-name-part-type="species" reg="laurensis">laurensis</tp:taxon-name-part></tp:taxon-name></italic> habitat in a dry creek near Chuquisaca, Bolivia <bold>C</bold> rocky slopes with xerophilous vegetation near the town of Contumazá, Peru, habitat of narrowly endemic <italic><tp:taxon-name><tp:taxon-name-part taxon-name-part-type="genus" reg="Xylopodia">X.</tp:taxon-name-part><tp:taxon-name-part taxon-name-part-type="species" reg="klaprothioides">klaprothioides</tp:taxon-name-part></tp:taxon-name></italic>.</p></caption><graphic xmlns:xlink="http://www.w3.org/1999/xlink" xlink:href="phytokeys-194-047-g004.jpg" position="float" orientation="portrait" xlink:type="simple" id="oo_673021.jpg"><uri content-type="original_file" xlink:type="simple">https://binary.pensoft.net/fig/673021</uri></graphic></fig></tp:treatment-sec><tp:treatment-sec sec-type="phenology" id="SECID0EGIAE"><title>Phenology.</title><p>Flowering and fruiting of this species have been recorded at the very end of the rainy season and the start of the dry season in May and June; thus most plants are leafless during the peak of the flowering period.</p></tp:treatment-sec><tp:treatment-sec sec-type="material" id="SECID0ELIAE"><title>Additional specimens examined.</title><p>Perú: Dpto. Cajamarca, Prov. Contumazá, Road from Contumazá to Chilete. First road bend after highest point of pass, 2900 m, (<named-content xmlns:xlink="http://www.w3.org/1999/xlink" content-type="dwc:verbatimCoordinates" xlink:type="simple"><named-content content-type="geo-json" specific-use="{&#34;type&#34;:&#34;Point&#34;,&#34;coordinates&#34;:[-78.810694,-7.330000]}" id="NCID0EUIAE" xlink:type="simple">07°19'48"S, 078°48'38.5"W</named-content></named-content>) 17. Jun. 1998, <italic>M. Weigend et al. 98/536</italic> (F, HUT, M, USM); same locality, 09. May 2003, <italic>M. Weigend et al. 7601</italic> (B, F, HUT, M, USM); Dpto Cajamarca, Prov. Contumazá, road Contumazá to Cascas, after tunnel, ca. 2400–2600 m, (<named-content xmlns:xlink="http://www.w3.org/1999/xlink" content-type="dwc:verbatimCoordinates" xlink:type="simple"><named-content content-type="geo-json" specific-use="{&#34;type&#34;:&#34;Point&#34;,&#34;coordinates&#34;:[-78.798056,-7.403889]}" id="NCID0EAJAE" xlink:type="simple">07°24'14"S, 078°47'53"W</named-content></named-content>) 10. May 2003, <italic>M. Weigend et al. 7617</italic> (B, F, HUT, M, USM).</p></tp:treatment-sec><tp:treatment-sec sec-type="notes" id="SECID0EHJAE"><title>Notes.</title><p>See <italic><tp:taxon-name><tp:taxon-name-part taxon-name-part-type="genus" reg="Xylopodia">Xylopodia</tp:taxon-name-part><tp:taxon-name-part taxon-name-part-type="species" reg="laurensis">laurensis</tp:taxon-name-part></tp:taxon-name></italic>.</p></tp:treatment-sec><tp:treatment-sec sec-type="conservation status" id="SECID0EYJAE"><title>Conservation status.</title><p><italic><tp:taxon-name><tp:taxon-name-part taxon-name-part-type="genus" reg="Xylopodia">Xylopodia</tp:taxon-name-part><tp:taxon-name-part taxon-name-part-type="species" reg="klaprothioides">klaprothioides</tp:taxon-name-part></tp:taxon-name></italic> seems to be restricted to only a few populations near Contumazá in northern Peru and has been considered as globally endangered (<xref ref-type="bibr" rid="B24">Rodríguez and Weigend 2006</xref>). Using the data from the only two known populations, the estimated <abbrev xmlns:xlink="http://www.w3.org/1999/xlink" xlink:title="Extent Of Occurrence" id="ABBRID0ENKAE" xlink:type="simple">EOO</abbrev> (Extent Of Occurrence) of the species is just 0.081 km<sup>2</sup>, resulting in a conservation status assessment of “critically endangered” (<abbrev xmlns:xlink="http://www.w3.org/1999/xlink" xlink:title="critically endangered" id="ABBRID0ETKAE" xlink:type="simple">CR</abbrev>) according to the IUCN categories and criteria (2012) and guidelines (2019). The <abbrev xmlns:xlink="http://www.w3.org/1999/xlink" xlink:title="Area Of Occupancy" id="ABBRID0EXKAE" xlink:type="simple">AOO</abbrev> (Area Of Occupancy) for the species is also extremely small (8 km<sup>2</sup> when applying a reasonable grid cell size of 2 × 2 km in GeoCat) and also assigns <italic><tp:taxon-name><tp:taxon-name-part taxon-name-part-type="genus" reg="Xylopodia">X.</tp:taxon-name-part><tp:taxon-name-part taxon-name-part-type="species" reg="klaprothioides">klaprothioides</tp:taxon-name-part></tp:taxon-name></italic> a “critically endangered” (<abbrev xmlns:xlink="http://www.w3.org/1999/xlink" xlink:title="critically endangered" id="ABBRID0EILAE" xlink:type="simple">CR</abbrev>) status according to the IUCN. We thus would update the threatened assessment of this species to <abbrev xmlns:xlink="http://www.w3.org/1999/xlink" xlink:title="critically endangered" id="ABBRID0EMLAE" xlink:type="simple">CR</abbrev> under the IUCN categories and criteria B2ab(iii); C2a(i), The criterion B2 was selected because its <abbrev xmlns:xlink="http://www.w3.org/1999/xlink" xlink:title="Area Of Occupancy" id="ABBRID0EQLAE" xlink:type="simple">AOO</abbrev> is &lt; 10 km<sup>2</sup> (8 km<sup>2</sup>). The criterion “a” was selected because it presents a very fragmented distribution. The criterion “b(iii)” was selected because there is a projected decline in the area, extent and quality of habitat. The region around Contumazá represents a mosaic of different habitats including small patches of natural habitat surrounded by agricultural land. The criterion C2a(i) was selected because we observed fewer than 50 individuals per population in the two known localities.</p></tp:treatment-sec><tp:treatment-sec><!--Section generated to contain objects referenced in tp:taxon-treatment.--><fig id="F2" position="float" orientation="portrait"><object-id xmlns:xlink="http://www.w3.org/1999/xlink" content-type="doi" xlink:type="simple">10.3897/phytokeys.194.77827.figure2</object-id><object-id xmlns:xlink="http://www.w3.org/1999/xlink" content-type="arpha" xlink:type="simple">9D1A8005-AB01-512D-9118-ECDC9862EB77</object-id><label>Figure 2.</label><caption><p><italic><tp:taxon-name><tp:taxon-name-part taxon-name-part-type="genus" reg="Xylopodia">Xylopodia</tp:taxon-name-part><tp:taxon-name-part taxon-name-part-type="species" reg="klaprothioides">klaprothioides</tp:taxon-name-part></tp:taxon-name></italic><bold>A</bold> flower, lateral view, showing the lamellae (L) and nectar scales (NS) <bold>B</bold> flower, frontal view, showing the lamellae (L) <bold>C</bold> mature fruit with slightly opened apical valves <bold>D</bold> nectar scale in dorsal (left) and ventral (right) views <bold>E</bold> nectar scale complex with one scale removed to reveal the internal monomorphic staminodes (MS) and the inconspicuous filament flanges (FF) <bold>F</bold> sterile branches with mature leaves <bold>G</bold> xylopodium of a 2-year-old plant <bold>H</bold> seed. All from <italic>Weigend et al. 97/450</italic>.</p></caption><graphic xmlns:xlink="http://www.w3.org/1999/xlink" xlink:href="phytokeys-194-047-g002.jpg" position="float" orientation="portrait" xlink:type="simple" id="oo_673019.jpg"><uri content-type="original_file" xlink:type="simple">https://binary.pensoft.net/fig/673019</uri></graphic></fig><fig id="F5" position="float" orientation="portrait"><object-id xmlns:xlink="http://www.w3.org/1999/xlink" content-type="doi" xlink:type="simple">10.3897/phytokeys.194.77827.figure5</object-id><object-id xmlns:xlink="http://www.w3.org/1999/xlink" content-type="arpha" xlink:type="simple">0DC60B79-90DF-599C-AF3C-60903388809A</object-id><label>Figure 5.</label><caption><p>False-color BSE-image of the trichome cover of the leaves of <italic><tp:taxon-name><tp:taxon-name-part taxon-name-part-type="genus" reg="Xylopodia">X.</tp:taxon-name-part><tp:taxon-name-part taxon-name-part-type="species" reg="klaprothioides">klaprothioides</tp:taxon-name-part></tp:taxon-name></italic>. Mineralized areas are highlighted in red, non-mineralized areas in green <bold>A</bold> abaxial surface densely covered with unicellular, glochidiate and a few scabrid trichomes <bold>B</bold> adaxial surface densely set with scabrid hairs. (Credit: H.J. Ensikat, Bonn).</p></caption><graphic xmlns:xlink="http://www.w3.org/1999/xlink" xlink:href="phytokeys-194-047-g005.jpg" position="float" orientation="portrait" xlink:type="simple" id="oo_673022.jpg"><uri content-type="original_file" xlink:type="simple">https://binary.pensoft.net/fig/673022</uri></graphic></fig><fig id="F1" position="float" orientation="portrait"><object-id xmlns:xlink="http://www.w3.org/1999/xlink" content-type="doi" xlink:type="simple">10.3897/phytokeys.194.77827.figure1</object-id><object-id xmlns:xlink="http://www.w3.org/1999/xlink" content-type="arpha" xlink:type="simple">7B65B715-A9AC-5189-85C9-7FEAD6A6E768</object-id><label>Figure 1.</label><caption><p>Known distribution of <italic><tp:taxon-name><tp:taxon-name-part taxon-name-part-type="genus" reg="Xylopodia">Xylopodia</tp:taxon-name-part><tp:taxon-name-part taxon-name-part-type="species" reg="klaprothioides">klaprothioides</tp:taxon-name-part></tp:taxon-name></italic> and <italic><tp:taxon-name><tp:taxon-name-part taxon-name-part-type="genus" reg="Xylopodia">X.</tp:taxon-name-part><tp:taxon-name-part taxon-name-part-type="species" reg="laurensis">laurensis</tp:taxon-name-part></tp:taxon-name></italic> (photo credit for La Paz: A.F. Fuentes).</p></caption><graphic xmlns:xlink="http://www.w3.org/1999/xlink" xlink:href="phytokeys-194-047-g001.jpg" position="float" orientation="portrait" xlink:type="simple" id="oo_673018.jpg"><uri content-type="original_file" xlink:type="simple">https://binary.pensoft.net/fig/673018</uri></graphic></fig></tp:treatment-sec><ref-list><ref id="B16"><mixed-citation xmlns:xlink="http://www.w3.org/1999/xlink" xlink:type="simple"><institution xlink:type="simple">Ministerio del Ambiente del Perú</institution> (<year>2015</year>) Mapa Nacional de Cobertura Vegetal. Ministerio del ambiente del Perú. <ext-link xlink:type="simple" ext-link-type="uri" xlink:href="https://geoservidor.minam.gob.pe/recursos/intercambio-de-datos/">https://geoservidor.minam.gob.pe/recursos/intercambio-de-datos/</ext-link> [accessed: 11.03.2021]</mixed-citation></ref><ref id="B17"><mixed-citation xmlns:xlink="http://www.w3.org/1999/xlink" xlink:type="simple"><institution xlink:type="simple">Ministerio del Ambiente del Perú</institution> (<year>2018</year>) Mapa Nacional de Ecosistemas. Ministerio del ambiente del Perú. <ext-link xlink:type="simple" ext-link-type="uri" xlink:href="https://geoservidor.minam.gob.pe/recursos/intercambio-de-datos/">https://geoservidor.minam.gob.pe/recursos/intercambio-de-datos/</ext-link> [accessed: 11.03.2021]</mixed-citation></ref><ref id="B24"><mixed-citation xmlns:xlink="http://www.w3.org/1999/xlink" xlink:type="simple"><person-group><name name-style="western"><surname>Rodríguez</surname><given-names>EF</given-names></name><name name-style="western"><surname>Weigend</surname><given-names>M</given-names></name></person-group> (<year>2006</year>) <article-title><tp:taxon-name><tp:taxon-name-part taxon-name-part-type="family">Loasaceae</tp:taxon-name-part></tp:taxon-name> endémicas del Perú. Revista peruana de biología.</article-title><source>Número Especial</source><volume>13</volume>(<issue>2</issue>): <fpage>391</fpage>–<lpage>402</lpage>.</mixed-citation></ref></ref-list></tp:taxon-treatment>
