# Supplementary material for: ﻿Taxonomic revision of the peculiar genus Xylopodia (Loasaceae) with a new species from Argentina and Bolivia demonstrating an atypical trans-Andean disjunction
Source: PhytoKeys. 2022 Apr 15;194:47–62. doi: 10.3897/phytokeys.194.77827 (PMC9033758; doi:10.3897/phytokeys.194.77827)
Supplement: XML Treatment for Xylopodia laurensis [file phytokeys.194.77827-treatment3.xml]

<!DOCTYPE tp:taxon-treatment
  PUBLIC "-//TaxonX//DTD Taxonomic Treatment Publishing DTD v0 20100105//EN" "tax-treatment-NSO.dtd">
<tp:taxon-treatment xmlns:tp="http://www.plazi.org/taxpub"><tp:treatment-meta><kwd-group><label>Taxon classification</label><kwd>
                <named-content content-type="kingdom">Plantae</named-content>
              </kwd><kwd>
                <named-content content-type="order">Cornales</named-content>
              </kwd><kwd>
                <named-content content-type="family">Loasaceae</named-content>
              </kwd></kwd-group><mixed-citation publication-type="journal"><person-group><name><surname>Martín</surname><given-names>Claudia M.</given-names></name><name><surname>Zanotti</surname><given-names>Christian A.</given-names></name><name><surname>Acuña-Castillo</surname><given-names>Rafael</given-names></name><name><surname>Henning</surname><given-names>Tilo</given-names></name><name><surname>Catari</surname><given-names>Juan C.</given-names></name><name><surname>Weigend</surname><given-names>Maximilian</given-names></name></person-group><article-title>﻿Taxonomic revision of the peculiar genus <italic><tp:taxon-name><tp:taxon-name-part taxon-name-part-type="genus" reg="Xylopodia">Xylopodia</tp:taxon-name-part></tp:taxon-name></italic> (<tp:taxon-name><tp:taxon-name-part taxon-name-part-type="family">Loasaceae</tp:taxon-name-part></tp:taxon-name>) with a new species from Argentina and Bolivia demonstrating an atypical trans-Andean disjunction</article-title><source>PhytoKeys</source><day>15</day><month>04</month><year>2022</year><volume>194</volume><fpage>47</fpage><lpage>62</lpage><pub-id pub-id-type="doi">10.3897/phytokeys.194.77827</pub-id></mixed-citation></tp:treatment-meta><tp:nomenclature><label>﻿</label><tp:taxon-name>
              <object-id xmlns:xlink="http://www.w3.org/1999/xlink" content-type="arpha" xlink:type="simple">8B6F06DC-FFEA-559B-AF86-261F793A9D6F</object-id>
              <tp:taxon-name-part taxon-name-part-type="genus" reg="Xylopodia">Xylopodia</tp:taxon-name-part>
              <tp:taxon-name-part taxon-name-part-type="species" reg="laurensis">laurensis</tp:taxon-name-part>
              <object-id xmlns:xlink="http://www.w3.org/1999/xlink" content-type="ipni" xlink:type="simple">urn:lsid:ipni.org:names:77297017-1</object-id>
            </tp:taxon-name><tp:taxon-authority>C.M. Martín &amp; C.A. Zanotti</tp:taxon-authority><tp:taxon-status xmlns:xlink="http://www.w3.org/1999/xlink" xlink:type="simple">sp. nov.</tp:taxon-status><xref ref-type="fig" rid="F3">Fig. 3</xref></tp:nomenclature><tp:treatment-sec sec-type="diagnosis" id="SECID0EGNAE"><title>Diagnosis.</title><p><italic><tp:taxon-name><tp:taxon-name-part taxon-name-part-type="genus" reg="Xylopodia">Xylopodia</tp:taxon-name-part><tp:taxon-name-part taxon-name-part-type="species" reg="laurensis">laurensis</tp:taxon-name-part></tp:taxon-name></italic> is closely related to <italic><tp:taxon-name><tp:taxon-name-part taxon-name-part-type="genus" reg="Xylopodia">Xylopodia</tp:taxon-name-part><tp:taxon-name-part taxon-name-part-type="species" reg="klaprothioides">klaprothioides</tp:taxon-name-part></tp:taxon-name></italic> Weigend, but the former is readily distinguishable by the sepals reflexed in anthesis, petals greenish white with a long claw (ca. 1/3 of petal length); back of nectar scale white, apically striped green and yellowish; free staminodes are dimorphic, ligulate, the central pair with a conspicuous, papillose, scale-like filament flange below the middle.</p></tp:treatment-sec><tp:treatment-sec sec-type="material" id="SECID0ECOAE"><title>Type.</title><p>Argentina: Prov. Jujuy, Dpto. San Pedro, San Juan de Dios, Estancia Las Lauras, camino al “Chorro”, a tres metros del arroyo Chico, <named-content xmlns:xlink="http://www.w3.org/1999/xlink" content-type="dwc:verbatimCoordinates" xlink:type="simple"><named-content content-type="geo-json" specific-use="{&#34;type&#34;:&#34;Point&#34;,&#34;coordinates&#34;:[-64.651611,-24.563833]}" id="NCID0ELOAE" xlink:type="simple">24°33'49.8"S, 64°39'05.8"W</named-content></named-content>, 925 m, 22 Aug 2021, <italic>C. M. Martín 2887</italic> (holotype SI)</p></tp:treatment-sec><tp:treatment-sec sec-type="description" id="SECID0ESOAE"><title>Description.</title><p>Shrub with erect shoots up to 130 cm tall from a short horizontal xylopodium (= ligneous rhizome), ca. 5 × 3 cm, sometimes divided into 3–4 branches distally; aerial vegetative organs densely hairy, with white scabrid and glochidiate trichomes, ca. 0.5 mm long. Leaves opposite, 14–22 × 13–9 cm, lamina with 1–2 lobes in each side, margin serrate, apices acute to rounded, base cuneate, petiole 1.5–3 cm long. Inflorescences terminal dichasia; peduncle ca. 6 cm long; basal bracts 3 × 2 cm, 3-lobed, margin denticulate, base cuneate; distal bracts 0.8–1.8 × 0.3–0.5 cm, lanceolate, margin entire. Flowers tetramerous, pedicels 4–6 mm long, deflexed. Sepals broadly triangular, ca. 5 × 3 mm, margins entire, erect in bud, reflexed during anthesis, and pubescent on both sides, pubescence similar to that of vegetative organ. Petals 7 ×3 mm, greenish white, unguiculate, with a long claw (ca. 1/3 of petal length), cucullate in the distal half, with two membranous longitudinal lamellae with densely ciliate margin, aestivation valvate, margin with a tooth on each side near the middle, where the limb starts, dorsal veins three, with scabrid-glochidiate trichomes abaxially, mostly glabrous adaxially. Nectar scales 4, antesepalous, 4 × 3 mm, cucullate, formed apparently by 6 fused staminodes, mostly white, pubescent in lower half, striped green and yellowish in distal third, apex green, slightly recurved. Free staminodes 4 per scale, opposite and internal to it, dimorphic, their lower halves partly fused, densely pubescent, with laciniate margins, central staminodes green, 4 mm long, with a conspicuous, papillose, scale-like filament flange below the middle, apex reflexed, spathulate the lateral ones yellowish-white, 5.3 mm long, with a filiform apex. Fertile stamens arranged in 4 antepetalous groups of ca. 7 per petal, free, filament ca. 6 mm long, base pubescent, anthers white, with two obovate thecae. Ovary half-superior, broadly ovate to conical; style to 5 mm long, lower half pubescent, stigma with four ribs tapering towards the apex. Fruits subglobose capsules, with a conical, slightly asymmetrical apex, opening with 4 apical valves.</p></tp:treatment-sec><tp:treatment-sec sec-type="etymology" id="SECID0EXOAE"><title>Etymology.</title><p>The name of the species refers to the locality of the type collection in Argentina (Estancia Las Lauras, Jujuy, Argentina).</p></tp:treatment-sec><tp:treatment-sec sec-type="distribution" id="SECID0E3OAE"><title>Distribution.</title><p><italic><tp:taxon-name><tp:taxon-name-part taxon-name-part-type="genus" reg="Xylopodia">Xylopodia</tp:taxon-name-part><tp:taxon-name-part taxon-name-part-type="species" reg="laurensis">laurensis</tp:taxon-name-part></tp:taxon-name></italic> grows on the eastern slope of the Andes from Bolivia (Dptos. La Paz and Chuquisaca) to northern Argentina (Prov. Jujuy) at elevations from 850–900 m asl (Jujuy and Chuquisaca) to 2360 m asl (La Paz) (Fig. <xref ref-type="fig" rid="F1">1</xref>). The known distribution thereby covers a latitudinal range of ca. 1000 km in a straight line between the northernmost locality in Dpto. La Paz and the southernmost population from Prov. Jujuy. The distributional range is even larger (~1300 km) when following the curve of the eastern slope of the Andes along a suitable elevation with appropriate climatic conditions and respective available habitats. <italic><tp:taxon-name><tp:taxon-name-part taxon-name-part-type="genus" reg="Xylopodia">X.</tp:taxon-name-part><tp:taxon-name-part taxon-name-part-type="species" reg="laurensis">laurensis</tp:taxon-name-part></tp:taxon-name></italic> can hence be considered a rather widespread taxon, albeit with very specific saxicolous habitat requirements, and this contrasts markedly with the very narrow endemism of its sister taxon, <italic><tp:taxon-name><tp:taxon-name-part taxon-name-part-type="genus" reg="Xylopodia">X.</tp:taxon-name-part><tp:taxon-name-part taxon-name-part-type="species" reg="klaprothioides">klaprothioides</tp:taxon-name-part></tp:taxon-name></italic>. Narrow endemism as found in <italic><tp:taxon-name><tp:taxon-name-part taxon-name-part-type="genus" reg="Xylopodia">X.</tp:taxon-name-part><tp:taxon-name-part taxon-name-part-type="species" reg="klaprothioides">klaprothioides</tp:taxon-name-part></tp:taxon-name></italic> is a common pattern reported for many plant groups whose elements reach into the Amotape-Huancabamba zone (e.g. <tp:taxon-name><tp:taxon-name-part taxon-name-part-type="family">Gentianaceae</tp:taxon-name-part></tp:taxon-name> – <xref ref-type="bibr" rid="B25">Struwe et al. 2009</xref>; <tp:taxon-name><tp:taxon-name-part taxon-name-part-type="family">Boraginaceae</tp:taxon-name-part></tp:taxon-name> – <xref ref-type="bibr" rid="B37">Weigend et al. 2010</xref>; <tp:taxon-name><tp:taxon-name-part taxon-name-part-type="family">Grossulariaceae</tp:taxon-name-part></tp:taxon-name>, <tp:taxon-name><tp:taxon-name-part taxon-name-part-type="family">Urticaceae</tp:taxon-name-part></tp:taxon-name> – <xref ref-type="bibr" rid="B19">Mutke et al. 2014</xref>; <tp:taxon-name><tp:taxon-name-part taxon-name-part-type="family">Solanaceae</tp:taxon-name-part></tp:taxon-name> – <xref ref-type="bibr" rid="B7">Deanna et al. 2018</xref>; <tp:taxon-name><tp:taxon-name-part taxon-name-part-type="family">Arecaceae</tp:taxon-name-part></tp:taxon-name> – <xref ref-type="bibr" rid="B9">Escobar et al. 2018</xref>; <tp:taxon-name><tp:taxon-name-part taxon-name-part-type="family">Lentibulariaceae</tp:taxon-name-part></tp:taxon-name> – <xref ref-type="bibr" rid="B6">Casper et al. 2020</xref>; <xref ref-type="bibr" rid="B13">Henning et al. 2021</xref>) and particularly common in the <tp:taxon-name><tp:taxon-name-part taxon-name-part-type="family">Loasaceae</tp:taxon-name-part></tp:taxon-name> (<xref ref-type="bibr" rid="B10">Henning and Weigend 2009</xref>; <xref ref-type="bibr" rid="B11">Henning et al. 2011</xref>, <xref ref-type="bibr" rid="B12">2019</xref>; <xref ref-type="bibr" rid="B19">Mutke et al. 2014</xref>).</p></tp:treatment-sec><tp:treatment-sec sec-type="ecology" id="SECID0EGTAE"><title>Ecology.</title><p><italic><tp:taxon-name><tp:taxon-name-part taxon-name-part-type="genus" reg="Xylopodia">Xylopodia</tp:taxon-name-part><tp:taxon-name-part taxon-name-part-type="species" reg="laurensis">laurensis</tp:taxon-name-part></tp:taxon-name></italic> occurs in the understory of seasonally dry (scrub) forest in shallow rocky soil and in soil pockets on rock-outcrops across its range (Fig. <xref ref-type="fig" rid="F4">4</xref>). In Argentina, it grows in xerophilous and deciduous forests (Fig. <xref ref-type="fig" rid="F4">4A</xref>) at 925 m a. s. l. corresponding to the Chaco Occidental phytogeographic district sensu <xref ref-type="bibr" rid="B5">Cabrera 1994</xref>. Typical components are <italic><tp:taxon-name><tp:taxon-name-part taxon-name-part-type="genus" reg="Schinopsis">Schinopsis</tp:taxon-name-part><tp:taxon-name-part taxon-name-part-type="species" reg="lorentzii">lorentzii</tp:taxon-name-part></tp:taxon-name></italic> (Griseb.) Engl., <italic><tp:taxon-name><tp:taxon-name-part taxon-name-part-type="genus" reg="Libidibia">Libidibia</tp:taxon-name-part><tp:taxon-name-part taxon-name-part-type="species" reg="paraguariensis">paraguariensis</tp:taxon-name-part></tp:taxon-name></italic> (D. Parodi) G.P. Lewis, <italic><tp:taxon-name><tp:taxon-name-part taxon-name-part-type="genus" reg="Handroanthus">Handroanthus</tp:taxon-name-part><tp:taxon-name-part taxon-name-part-type="species" reg="impetiginosus">impetiginosus</tp:taxon-name-part></tp:taxon-name></italic> (Mart. ex DC.) Mattos, <italic><tp:taxon-name><tp:taxon-name-part taxon-name-part-type="genus" reg="Ceiba">Ceiba</tp:taxon-name-part><tp:taxon-name-part taxon-name-part-type="species" reg="chodatii">chodatii</tp:taxon-name-part></tp:taxon-name></italic> (Hassl.) Ravenna, <italic><tp:taxon-name><tp:taxon-name-part taxon-name-part-type="genus" reg="Aspidosperma">Aspidosperma</tp:taxon-name-part><tp:taxon-name-part taxon-name-part-type="species" reg="quebracho-blanco">quebracho-blanco</tp:taxon-name-part></tp:taxon-name></italic> Schltdl. and <italic><tp:taxon-name><tp:taxon-name-part taxon-name-part-type="genus" reg="Athyana">Athyana</tp:taxon-name-part><tp:taxon-name-part taxon-name-part-type="species" reg="weinmanniifolia">weinmanniifolia</tp:taxon-name-part></tp:taxon-name></italic> (Griseb.) Radlk. In Chuquisaca, <italic><tp:taxon-name><tp:taxon-name-part taxon-name-part-type="genus" reg="Xylopodia">Xylopodia</tp:taxon-name-part><tp:taxon-name-part taxon-name-part-type="species" reg="laurensis">laurensis</tp:taxon-name-part></tp:taxon-name></italic> forms small colonies on rocky outcrops and the margins of temporary streams (torrenteras, Fig. <xref ref-type="fig" rid="F4">4B</xref>) in the Boliviano-Tucumano Seasonal Dry Forests (Pilcomayo-Alto Parapeti Sector of the Boliviano-Tucumano Biogeographic Province sensu <xref ref-type="bibr" rid="B21">Navarro and Maldonado 2002</xref> and <xref ref-type="bibr" rid="B20">Navarro and Ferreira 2009</xref>). The most common species here are <italic><tp:taxon-name><tp:taxon-name-part taxon-name-part-type="genus" reg="Schinopsis">Schinopsis</tp:taxon-name-part><tp:taxon-name-part taxon-name-part-type="species" reg="lorentzii">lorentzii</tp:taxon-name-part></tp:taxon-name></italic>, <italic><tp:taxon-name><tp:taxon-name-part taxon-name-part-type="genus" reg="Anadenanthera">Anadenanthera</tp:taxon-name-part><tp:taxon-name-part taxon-name-part-type="species" reg="colubrina">colubrina</tp:taxon-name-part></tp:taxon-name></italic> (Vell.) Brenan, <italic><tp:taxon-name><tp:taxon-name-part taxon-name-part-type="genus" reg="Ceiba">Ceiba</tp:taxon-name-part><tp:taxon-name-part taxon-name-part-type="species" reg="chodatii">chodatii</tp:taxon-name-part></tp:taxon-name></italic>, <italic><tp:taxon-name><tp:taxon-name-part taxon-name-part-type="genus" reg="Saccellium">Saccellium</tp:taxon-name-part><tp:taxon-name-part taxon-name-part-type="species" reg="lanceolatum">lanceolatum</tp:taxon-name-part></tp:taxon-name></italic> Bonpl., <italic><tp:taxon-name><tp:taxon-name-part taxon-name-part-type="genus" reg="Piptadenia">Piptadenia</tp:taxon-name-part><tp:taxon-name-part taxon-name-part-type="species" reg="boliviana">boliviana</tp:taxon-name-part></tp:taxon-name></italic> Benth., <italic><tp:taxon-name><tp:taxon-name-part taxon-name-part-type="genus" reg="Ruprechtia">Ruprechtia</tp:taxon-name-part><tp:taxon-name-part taxon-name-part-type="species" reg="apetala">apetala</tp:taxon-name-part></tp:taxon-name></italic> Wedd. and <italic><tp:taxon-name><tp:taxon-name-part taxon-name-part-type="genus" reg="Libidibia">Libidibia</tp:taxon-name-part><tp:taxon-name-part taxon-name-part-type="species" reg="paraguariensis">paraguariensis</tp:taxon-name-part></tp:taxon-name></italic>. These rock outcrop habitats are poorly studied in Bolivia and several new species from other plant groups still await description (JC unpublished data). In La Paz, the new species is found in the Yungueño Montane semi-deciduous forest. This area has been more profoundly influenced by human activities. The original forests have been replaced by scrub and secondary forests (these correspond to the Cuenca Alta del Beni Sector of the Yungueña Peruviana-Boliviana Biogeographic Province sensu <xref ref-type="bibr" rid="B21">Navarro and Maldonado 2002</xref> and <xref ref-type="bibr" rid="B20">Navarro and Ferreira 2009</xref>).</p></tp:treatment-sec><tp:treatment-sec sec-type="phenology" id="SECID0ERZAE"><title>Phenology.</title><p>The flowering and fruiting of this species have been recorded in the dry season, from late August to mid-September in Jujuy and from April to August in Chuquisaca. In Chuquisaca, plants lose their foliage by August and produce new leaves when the rainy season starts in October to November.</p></tp:treatment-sec><tp:treatment-sec sec-type="material" id="SECID0EWZAE"><title>Additional specimens examined.</title><p>Bolivia: Dpto. Chuquisaca. Prov. Luis Calvo, Municipio Villa Vaca Guzmán, A 5.5 km al Norte de la Comunidad Ivoca y 3 km al Este de la Quebrada Angoba. Estancia del Sr. Jhony Labras. 850 m, 11. Sep. 2019, <italic>J.C. Catari &amp; Z. Pérez 2501</italic> (USZ); same locality, 17. Oct. 2021, <italic>J.C. Catari 2510</italic> (USZ). Photographs examined: Bolivia: Dpto. La Paz, Prov. Larecaja, Municipio Sorata, Cueva de San Pedro, s.d., autor: A.F. Fuentes (available in <ext-link xmlns:xlink="http://www.w3.org/1999/xlink" xlink:type="simple" ext-link-type="uri" xlink:href="http://legacy.tropicos.org/Image/100494035">http://legacy.tropicos.org/Image/100494035</ext-link>)</p></tp:treatment-sec><tp:treatment-sec sec-type="notes" id="SECID0EF1AE"><title>Notes.</title><p><italic><tp:taxon-name><tp:taxon-name-part taxon-name-part-type="genus" reg="Xylopodia">Xylopodia</tp:taxon-name-part><tp:taxon-name-part taxon-name-part-type="species" reg="laurensis">laurensis</tp:taxon-name-part></tp:taxon-name></italic> is a close ally of <italic><tp:taxon-name><tp:taxon-name-part taxon-name-part-type="genus" reg="Xylopodia">Xylopodia</tp:taxon-name-part><tp:taxon-name-part taxon-name-part-type="species" reg="klaprothioides">klaprothioides</tp:taxon-name-part></tp:taxon-name></italic>. Vegetatively, it mainly differs in the much smaller woody rhizome, which easily reaches 30 cm and more in length in mature <italic><tp:taxon-name><tp:taxon-name-part taxon-name-part-type="genus" reg="Xylopodia">X.</tp:taxon-name-part><tp:taxon-name-part taxon-name-part-type="species" reg="klaprothioides">klaprothioides</tp:taxon-name-part></tp:taxon-name></italic>. Aerial stem and leaf morphology appear to be similar, although the leaves of <italic><tp:taxon-name><tp:taxon-name-part taxon-name-part-type="genus" reg="Xylopodia">X.</tp:taxon-name-part><tp:taxon-name-part taxon-name-part-type="species" reg="klaprothioides">klaprothioides</tp:taxon-name-part></tp:taxon-name></italic> are usually smaller and not as deeply lobed (Figs <xref ref-type="fig" rid="F2">2F</xref>, <xref ref-type="fig" rid="F3">3F</xref>). The major differences, however, are found in the details of floral morphology, where <italic><tp:taxon-name><tp:taxon-name-part taxon-name-part-type="genus" reg="Xylopodia">X.</tp:taxon-name-part><tp:taxon-name-part taxon-name-part-type="species" reg="laurensis">laurensis</tp:taxon-name-part></tp:taxon-name></italic> differs in its reflexed (versus spreading) sepals during anthesis (Figs <xref ref-type="fig" rid="F2">2A–B</xref>, <xref ref-type="fig" rid="F3">3A–B</xref>), floral scale coloration (white and yellowish-green pattern apically versus uniformly green with yellowish scale neck, Figs <xref ref-type="fig" rid="F2">2A–B, D</xref>, <xref ref-type="fig" rid="F3">3A–B, E</xref>) and the morphology of the staminodes (Figs <xref ref-type="fig" rid="F2">2E</xref>, <xref ref-type="fig" rid="F3">3D</xref>). The central staminodes are particularly distinctive and their enlarged filament flanges resemble those of <italic><tp:taxon-name><tp:taxon-name-part taxon-name-part-type="genus" reg="Kissenia">Kissenia</tp:taxon-name-part><tp:taxon-name-part taxon-name-part-type="species" reg="capensis">capensis</tp:taxon-name-part></tp:taxon-name></italic> R.Br. ex Harv. (<xref ref-type="bibr" rid="B27">Urban and Gilg 1900</xref>).</p><p>There is a disjunction of ca. 1500 km between the populations of <italic><tp:taxon-name><tp:taxon-name-part taxon-name-part-type="genus" reg="Xylopodia">X.</tp:taxon-name-part><tp:taxon-name-part taxon-name-part-type="species" reg="klaprothioides">klaprothioides</tp:taxon-name-part></tp:taxon-name></italic> in northern Peru and <italic><tp:taxon-name><tp:taxon-name-part taxon-name-part-type="genus" reg="Xylopodia">X.</tp:taxon-name-part><tp:taxon-name-part taxon-name-part-type="species" reg="laurensis">laurensis</tp:taxon-name-part></tp:taxon-name></italic> in Bolivia (Fig. <xref ref-type="fig" rid="F1">1</xref>). The recent discovery of this genus demonstrates that it is very difficult to locate in the field – mostly because it has few if any leaves when in flower, and the green flowers are hardly differentiated from the surrounding vegetation, rendering visual recognition of even flowering plants a genuine challenge. If found when sterile, it could be confused with some other oppositely leaved subshrubs or shrubs (high magnification lenses are necessary to see the distinctive scabrid-glochidiate trichomes, Fig. <xref ref-type="fig" rid="F5">5</xref>). Likewise, the species, even if widely distributed, could be very localized in distribution. One of us (JC) explored an area of ca. 10 ha of suitable habitat near the collection locality in Chuquisaca and was able to locate only two small colonies distributed in an area of &lt; 1000 m<sup>2</sup>. It is therefore conceivable that <italic><tp:taxon-name><tp:taxon-name-part taxon-name-part-type="genus" reg="Xylopodia">Xylopodia</tp:taxon-name-part></tp:taxon-name></italic> is also present in similar vegetation in the intervening area between the known ranges of these two species, for example in the poorly explored Río Mantaro and Río Apurímac systems in Peru. Future explorations may turn up additional localities for this species. However, as it now stands, it appears to represent a highly unusual disjunction shown by few other plant taxa restricted to the seasonally dry forests of northwestern Peru and the eastern Andean slope in Bolivia and Argentina, corresponding to what <xref ref-type="bibr" rid="B22">Prado and Gibbs (1993)</xref> consider as the Pleistocene arc of tropical seasonal dry forests.</p><fig id="F5" position="float" orientation="portrait"><object-id xmlns:xlink="http://www.w3.org/1999/xlink" content-type="doi" xlink:type="simple">10.3897/phytokeys.194.77827.figure5</object-id><object-id xmlns:xlink="http://www.w3.org/1999/xlink" content-type="arpha" xlink:type="simple">0DC60B79-90DF-599C-AF3C-60903388809A</object-id><label>Figure 5.</label><caption><p>False-color BSE-image of the trichome cover of the leaves of <italic><tp:taxon-name><tp:taxon-name-part taxon-name-part-type="genus" reg="Xylopodia">X.</tp:taxon-name-part><tp:taxon-name-part taxon-name-part-type="species" reg="klaprothioides">klaprothioides</tp:taxon-name-part></tp:taxon-name></italic>. Mineralized areas are highlighted in red, non-mineralized areas in green <bold>A</bold> abaxial surface densely covered with unicellular, glochidiate and a few scabrid trichomes <bold>B</bold> adaxial surface densely set with scabrid hairs. (Credit: H.J. Ensikat, Bonn).</p></caption><graphic xmlns:xlink="http://www.w3.org/1999/xlink" xlink:href="phytokeys-194-047-g005.jpg" position="float" orientation="portrait" xlink:type="simple" id="oo_673022.jpg"><uri content-type="original_file" xlink:type="simple">https://binary.pensoft.net/fig/673022</uri></graphic></fig></tp:treatment-sec><tp:treatment-sec sec-type="Preliminary conservation status" id="SECID0E16AE"><title>Preliminary conservation status.</title><p>As mentioned above, the actual abundance of <italic><tp:taxon-name><tp:taxon-name-part taxon-name-part-type="genus" reg="Xylopodia">Xylopodia</tp:taxon-name-part></tp:taxon-name></italic> is very difficult to assess, both globally and locally. Both species share a very nondescript appearance, even during flowering and especially after the shedding of leaves during the dry season. Hence, there are only very few collections. However, unlike the type species, <italic><tp:taxon-name><tp:taxon-name-part taxon-name-part-type="genus" reg="Xylopodia">X.</tp:taxon-name-part><tp:taxon-name-part taxon-name-part-type="species" reg="laurensis">laurensis</tp:taxon-name-part></tp:taxon-name></italic> is evidently more widespread and likely present in suitable habitats in between the known populations (Fig. <xref ref-type="fig" rid="F1">1</xref>). The estimated <abbrev xmlns:xlink="http://www.w3.org/1999/xlink" xlink:title="Extent Of Occurrence" id="ABBRID0EXAAG" xlink:type="simple">EOO</abbrev> (Extent Of Occurrence) is &gt; 72.000 km<sup>2</sup>, resulting in a conservation status assessment of “least concern” (<abbrev xmlns:xlink="http://www.w3.org/1999/xlink" xlink:title="least concern" id="ABBRID0E4AAG" xlink:type="simple">LC</abbrev>) according to the IUCN categories and criteria (2012) and guidelines (2019). Conversely, given the fact that all collections and observations made so far only report very small populations or single individuals, the <abbrev xmlns:xlink="http://www.w3.org/1999/xlink" xlink:title="Area Of Occupancy" id="ABBRID0EBBAG" xlink:type="simple">AOO</abbrev> (Area Of Occupancy) for the species is extremely small (&lt;0.03 km<sup>2</sup> when applying the smallest possible grid cell of 100 × 100 m in GeoCat) presumably reflecting the narrowness of the ecological niche of <italic><tp:taxon-name><tp:taxon-name-part taxon-name-part-type="genus" reg="Xylopodia">Xylopodia</tp:taxon-name-part></tp:taxon-name></italic>. The latter value would consider <italic><tp:taxon-name><tp:taxon-name-part taxon-name-part-type="genus" reg="Xylopodia">X.</tp:taxon-name-part><tp:taxon-name-part taxon-name-part-type="species" reg="laurensis">laurensis</tp:taxon-name-part></tp:taxon-name></italic> as “critically endangered” (<abbrev xmlns:xlink="http://www.w3.org/1999/xlink" xlink:title="critically endangered" id="ABBRID0EZBAG" xlink:type="simple">CR</abbrev>) according to the IUCN. These contradictory results show how difficult even a tentative assessment of a species’ conservation status can be, if the data are too limited due to either collection gaps in certain regions or taxonomic groups or real rarity of the taxon in question. At the moment, we cannot give a satisfactory answer on the threat status of <italic><tp:taxon-name><tp:taxon-name-part taxon-name-part-type="genus" reg="Xylopodia">X.</tp:taxon-name-part><tp:taxon-name-part taxon-name-part-type="species" reg="laurensis">laurensis</tp:taxon-name-part></tp:taxon-name></italic>. It might be rare and under immediate threat or maybe it has been just under collected. For the time being its conservation status must hence be categorized as “data deficient” (<abbrev xmlns:xlink="http://www.w3.org/1999/xlink" xlink:title="data deficient" id="ABBRID0EICAG" xlink:type="simple">DD</abbrev>).</p></tp:treatment-sec><tp:treatment-sec><!--Section generated to contain objects referenced in tp:taxon-treatment.--><fig id="F3" position="float" orientation="portrait"><object-id xmlns:xlink="http://www.w3.org/1999/xlink" content-type="doi" xlink:type="simple">10.3897/phytokeys.194.77827.figure3</object-id><object-id xmlns:xlink="http://www.w3.org/1999/xlink" content-type="arpha" xlink:type="simple">31F5B715-1659-546C-8ABA-24475A7F3BA1</object-id><label>Figure 3.</label><caption><p><italic><tp:taxon-name><tp:taxon-name-part taxon-name-part-type="genus" reg="Xylopodia">Xylopodia</tp:taxon-name-part><tp:taxon-name-part taxon-name-part-type="species" reg="laurensis">laurensis</tp:taxon-name-part></tp:taxon-name></italic>. <bold>A</bold> flower, lateral view, showing the nectar scales (NS) <bold>B</bold> flower, showing the lamellae (L) <bold>C</bold> mature fruit, showing the four apical valves <bold>D</bold> details of the central staminode (left), showing the well-developed filament flange (FF), lateral staminode (right) <bold>E</bold> staminodes within the nectar scale, showing the lateral staminodes (LS) and the central ones (CS) <bold>F</bold> plant <bold>G</bold> xylopodium. All from <italic>Martín 2887</italic>, except C (<italic>Catari 2510</italic>).</p></caption><graphic xmlns:xlink="http://www.w3.org/1999/xlink" xlink:href="phytokeys-194-047-g003.jpg" position="float" orientation="portrait" xlink:type="simple" id="oo_673020.jpg"><uri content-type="original_file" xlink:type="simple">https://binary.pensoft.net/fig/673020</uri></graphic></fig><fig id="F1" position="float" orientation="portrait"><object-id xmlns:xlink="http://www.w3.org/1999/xlink" content-type="doi" xlink:type="simple">10.3897/phytokeys.194.77827.figure1</object-id><object-id xmlns:xlink="http://www.w3.org/1999/xlink" content-type="arpha" xlink:type="simple">7B65B715-A9AC-5189-85C9-7FEAD6A6E768</object-id><label>Figure 1.</label><caption><p>Known distribution of <italic><tp:taxon-name><tp:taxon-name-part taxon-name-part-type="genus" reg="Xylopodia">Xylopodia</tp:taxon-name-part><tp:taxon-name-part taxon-name-part-type="species" reg="klaprothioides">klaprothioides</tp:taxon-name-part></tp:taxon-name></italic> and <italic><tp:taxon-name><tp:taxon-name-part taxon-name-part-type="genus" reg="Xylopodia">X.</tp:taxon-name-part><tp:taxon-name-part taxon-name-part-type="species" reg="laurensis">laurensis</tp:taxon-name-part></tp:taxon-name></italic> (photo credit for La Paz: A.F. Fuentes).</p></caption><graphic xmlns:xlink="http://www.w3.org/1999/xlink" xlink:href="phytokeys-194-047-g001.jpg" position="float" orientation="portrait" xlink:type="simple" id="oo_673018.jpg"><uri content-type="original_file" xlink:type="simple">https://binary.pensoft.net/fig/673018</uri></graphic></fig><fig id="F4" position="float" orientation="portrait"><object-id xmlns:xlink="http://www.w3.org/1999/xlink" content-type="doi" xlink:type="simple">10.3897/phytokeys.194.77827.figure4</object-id><object-id xmlns:xlink="http://www.w3.org/1999/xlink" content-type="arpha" xlink:type="simple">C112B306-50CB-5907-9F08-1E1F4A9B8C97</object-id><label>Figure 4.</label><caption><p>Habitats of <italic><tp:taxon-name><tp:taxon-name-part taxon-name-part-type="genus" reg="Xylopodia">Xylopodia</tp:taxon-name-part></tp:taxon-name></italic>. <bold>A</bold> deciduous forest near Jujuy, Argentina, habitat of <italic><tp:taxon-name><tp:taxon-name-part taxon-name-part-type="genus" reg="Xylopodia">X.</tp:taxon-name-part><tp:taxon-name-part taxon-name-part-type="species" reg="laurensis">laurensis</tp:taxon-name-part></tp:taxon-name></italic><bold>B</bold><italic><tp:taxon-name><tp:taxon-name-part taxon-name-part-type="genus" reg="Xylopodia">X.</tp:taxon-name-part><tp:taxon-name-part taxon-name-part-type="species" reg="laurensis">laurensis</tp:taxon-name-part></tp:taxon-name></italic> habitat in a dry creek near Chuquisaca, Bolivia <bold>C</bold> rocky slopes with xerophilous vegetation near the town of Contumazá, Peru, habitat of narrowly endemic <italic><tp:taxon-name><tp:taxon-name-part taxon-name-part-type="genus" reg="Xylopodia">X.</tp:taxon-name-part><tp:taxon-name-part taxon-name-part-type="species" reg="klaprothioides">klaprothioides</tp:taxon-name-part></tp:taxon-name></italic>.</p></caption><graphic xmlns:xlink="http://www.w3.org/1999/xlink" xlink:href="phytokeys-194-047-g004.jpg" position="float" orientation="portrait" xlink:type="simple" id="oo_673021.jpg"><uri content-type="original_file" xlink:type="simple">https://binary.pensoft.net/fig/673021</uri></graphic></fig><fig id="F2" position="float" orientation="portrait"><object-id xmlns:xlink="http://www.w3.org/1999/xlink" content-type="doi" xlink:type="simple">10.3897/phytokeys.194.77827.figure2</object-id><object-id xmlns:xlink="http://www.w3.org/1999/xlink" content-type="arpha" xlink:type="simple">9D1A8005-AB01-512D-9118-ECDC9862EB77</object-id><label>Figure 2.</label><caption><p><italic><tp:taxon-name><tp:taxon-name-part taxon-name-part-type="genus" reg="Xylopodia">Xylopodia</tp:taxon-name-part><tp:taxon-name-part taxon-name-part-type="species" reg="klaprothioides">klaprothioides</tp:taxon-name-part></tp:taxon-name></italic><bold>A</bold> flower, lateral view, showing the lamellae (L) and nectar scales (NS) <bold>B</bold> flower, frontal view, showing the lamellae (L) <bold>C</bold> mature fruit with slightly opened apical valves <bold>D</bold> nectar scale in dorsal (left) and ventral (right) views <bold>E</bold> nectar scale complex with one scale removed to reveal the internal monomorphic staminodes (MS) and the inconspicuous filament flanges (FF) <bold>F</bold> sterile branches with mature leaves <bold>G</bold> xylopodium of a 2-year-old plant <bold>H</bold> seed. All from <italic>Weigend et al. 97/450</italic>.</p></caption><graphic xmlns:xlink="http://www.w3.org/1999/xlink" xlink:href="phytokeys-194-047-g002.jpg" position="float" orientation="portrait" xlink:type="simple" id="oo_673019.jpg"><uri content-type="original_file" xlink:type="simple">https://binary.pensoft.net/fig/673019</uri></graphic></fig></tp:treatment-sec><ref-list><ref id="B25"><mixed-citation xmlns:xlink="http://www.w3.org/1999/xlink" xlink:type="simple"><person-group><name name-style="western"><surname>Struwe</surname><given-names>L</given-names></name><name name-style="western"><surname>Haag</surname><given-names>S</given-names></name><name name-style="western"><surname>Heiberg</surname><given-names>E</given-names></name><name name-style="western"><surname>Grant</surname><given-names>JR</given-names></name></person-group> (<year>2009</year>) <article-title>Andean speciation and vicariance in neotropical <italic><tp:taxon-name><tp:taxon-name-part taxon-name-part-type="genus">Macrocarpaea</tp:taxon-name-part></tp:taxon-name></italic> (<tp:taxon-name><tp:taxon-name-part taxon-name-part-type="family">Gentianaceae</tp:taxon-name-part></tp:taxon-name>-<tp:taxon-name><tp:taxon-name-part taxon-name-part-type="tribe">Helieae</tp:taxon-name-part></tp:taxon-name>).</article-title><source>Annals of the Missouri Botanical Garden</source><volume>96</volume>(<issue>3</issue>): <fpage>450</fpage>–<lpage>469</lpage>. <ext-link xlink:type="simple" ext-link-type="doi" xlink:href="10.3417/2008040">https://doi.org/10.3417/2008040</ext-link></mixed-citation></ref><ref id="B37"><mixed-citation xmlns:xlink="http://www.w3.org/1999/xlink" xlink:type="simple"><person-group><name name-style="western"><surname>Weigend</surname><given-names>M</given-names></name><name name-style="western"><surname>Gottschling</surname><given-names>M</given-names></name><name name-style="western"><surname>Hilger</surname><given-names>HH</given-names></name><name name-style="western"><surname>Nürk</surname><given-names>NM</given-names></name></person-group> (<year>2010</year>) <article-title>Five new species of <italic><tp:taxon-name><tp:taxon-name-part taxon-name-part-type="genus">Lithospermum</tp:taxon-name-part></tp:taxon-name></italic> L. (<tp:taxon-name><tp:taxon-name-part taxon-name-part-type="family">Boraginaceae</tp:taxon-name-part></tp:taxon-name> tribe <tp:taxon-name><tp:taxon-name-part taxon-name-part-type="tribe">Lithospermeae</tp:taxon-name-part></tp:taxon-name>) in Andean South America: Another radiation in the Amotape-Huancabamba Zone.</article-title><source>Taxon</source><volume>59</volume>(<issue>4</issue>): <fpage>1161</fpage>–<lpage>1179</lpage>. <ext-link xlink:type="simple" ext-link-type="doi" xlink:href="10.1002/tax.594015">https://doi.org/10.1002/tax.594015</ext-link></mixed-citation></ref><ref id="B19"><mixed-citation xmlns:xlink="http://www.w3.org/1999/xlink" xlink:type="simple"><person-group><name name-style="western"><surname>Mutke</surname><given-names>J</given-names></name><name name-style="western"><surname>Jacobs</surname><given-names>R</given-names></name><name name-style="western"><surname>Meyers</surname><given-names>K</given-names></name><name name-style="western"><surname>Henning</surname><given-names>T</given-names></name><name name-style="western"><surname>Weigend</surname><given-names>M</given-names></name></person-group> (<year>2014</year>) Diversity patterns of selected Andean plant groups correspond to topography and habitat dynamics, not orogeny. Frontiers in Genetics 5: e351. <ext-link xlink:type="simple" ext-link-type="doi" xlink:href="10.3389/fgene.2014.00351">https://doi.org/10.3389/fgene.2014.00351</ext-link></mixed-citation></ref><ref id="B7"><mixed-citation xmlns:xlink="http://www.w3.org/1999/xlink" xlink:type="simple"><person-group><name name-style="western"><surname>Deanna</surname><given-names>R</given-names></name><name name-style="western"><surname>Barboza</surname><given-names>GE</given-names></name><name name-style="western"><surname>Carrizo-García</surname><given-names>C</given-names></name></person-group> (<year>2018</year>) <article-title>Phylogenetic relationships of <italic><tp:taxon-name><tp:taxon-name-part taxon-name-part-type="genus">Deprea</tp:taxon-name-part></tp:taxon-name></italic>: New insights into the evolutionary history of physaloid groups.</article-title><source>Molecular Phylogenetics and Evolution</source><volume>119</volume>: <fpage>71</fpage>–<lpage>80</lpage>. <ext-link xlink:type="simple" ext-link-type="doi" xlink:href="10.1016/j.ympev.2017.11.001">https://doi.org/10.1016/j.ympev.2017.11.001</ext-link></mixed-citation></ref><ref id="B9"><mixed-citation xmlns:xlink="http://www.w3.org/1999/xlink" xlink:type="simple"><person-group><name name-style="western"><surname>Escobar</surname><given-names>S</given-names></name><name name-style="western"><surname>Pintaud</surname><given-names>JC</given-names></name><name name-style="western"><surname>Balslev</surname><given-names>H</given-names></name><name name-style="western"><surname>Bernal</surname><given-names>R</given-names></name><name name-style="western"><surname>Moraes Ramírez</surname><given-names>M</given-names></name><name name-style="western"><surname>Millán</surname><given-names>B</given-names></name><name name-style="western"><surname>Montúfar</surname><given-names>R</given-names></name></person-group> (<year>2018</year>) <article-title>Genetic structuring in a Neotropical palm analyzed through an Andean orogenesis‐scenario.</article-title><source>Ecology and Evolution</source><volume>8</volume>(<issue>16</issue>): <fpage>8030</fpage>–<lpage>8042</lpage>. <ext-link xlink:type="simple" ext-link-type="doi" xlink:href="10.1002/ece3.4216">https://doi.org/10.1002/ece3.4216</ext-link></mixed-citation></ref><ref id="B6"><mixed-citation xmlns:xlink="http://www.w3.org/1999/xlink" xlink:type="simple"><person-group><name name-style="western"><surname>Casper</surname><given-names>SJ</given-names></name><name name-style="western"><surname>Bussmann</surname><given-names>RW</given-names></name><name name-style="western"><surname>Henning</surname><given-names>T</given-names></name></person-group> (<year>2020</year>) <article-title><italic><tp:taxon-name><tp:taxon-name-part taxon-name-part-type="genus">Pinguicula</tp:taxon-name-part><tp:taxon-name-part taxon-name-part-type="species">rosmarieae</tp:taxon-name-part></tp:taxon-name></italic> Casper, Bussmann &amp; T. Henning (<tp:taxon-name><tp:taxon-name-part taxon-name-part-type="family">Lentibulariaceae</tp:taxon-name-part></tp:taxon-name>), a new butterwort from the Amotape-Huancabamba Zone (northern Peru).</article-title><source>PhytoKeys</source><volume>140</volume>: <fpage>107</fpage>–<lpage>123</lpage>. <ext-link xlink:type="simple" ext-link-type="doi" xlink:href="10.3897/phytokeys.140.49529">https://doi.org/10.3897/phytokeys.140.49529</ext-link></mixed-citation></ref><ref id="B13"><mixed-citation xmlns:xlink="http://www.w3.org/1999/xlink" xlink:type="simple"><person-group><name name-style="western"><surname>Henning</surname><given-names>T</given-names></name><name name-style="western"><surname>Rodríguez-Rodríguez</surname><given-names>EF</given-names></name><name name-style="western"><surname>Allen</surname><given-names>JP</given-names></name></person-group> (<year>2021</year>) <article-title>A new species of <tp:taxon-name><tp:taxon-name-part taxon-name-part-type="genus">Utricularia</tp:taxon-name-part><tp:taxon-name-part taxon-name-part-type="infraspecific-rank">Sect.</tp:taxon-name-part><tp:taxon-name-part taxon-name-part-type="section">Orchidioides</tp:taxon-name-part></tp:taxon-name> (<tp:taxon-name><tp:taxon-name-part taxon-name-part-type="family">Lentibulariaceae</tp:taxon-name-part></tp:taxon-name>) from the Amotape-Huancabamba Zone of North Peru.</article-title><source>Darwiniana</source><volume>9</volume>(<issue>2</issue>): <fpage>299</fpage>–<lpage>311</lpage>. <ext-link xlink:type="simple" ext-link-type="doi" xlink:href="10.14522/darwiniana.2021.92.955">https://doi.org/10.14522/darwiniana.2021.92.955</ext-link></mixed-citation></ref><ref id="B10"><mixed-citation xmlns:xlink="http://www.w3.org/1999/xlink" xlink:type="simple"><person-group><name name-style="western"><surname>Henning</surname><given-names>T</given-names></name><name name-style="western"><surname>Weigend</surname><given-names>M</given-names></name></person-group> (<year>2009</year>) <article-title>Two novel and critically endangered subspecies of <italic><tp:taxon-name><tp:taxon-name-part taxon-name-part-type="genus">Nasa</tp:taxon-name-part><tp:taxon-name-part taxon-name-part-type="species">humboldtian</tp:taxon-name-part></tp:taxon-name></italic>a (<tp:taxon-name><tp:taxon-name-part taxon-name-part-type="family">Loasaceae</tp:taxon-name-part></tp:taxon-name>) from Peru.</article-title><source>Botanische Jahrbücher</source><volume>127</volume>(<issue>4</issue>): <fpage>473</fpage>–<lpage>488</lpage>. <ext-link xlink:type="simple" ext-link-type="doi" xlink:href="10.1127/0006-8152/2009/0127-0473">https://doi.org/10.1127/0006-8152/2009/0127-0473</ext-link></mixed-citation></ref><ref id="B11"><mixed-citation xmlns:xlink="http://www.w3.org/1999/xlink" xlink:type="simple"><person-group><name name-style="western"><surname>Henning</surname><given-names>T</given-names></name><name name-style="western"><surname>Rodríguez-Rodríguez</surname><given-names>EF</given-names></name><name name-style="western"><surname>Weigend</surname><given-names>M</given-names></name></person-group> (<year>2011</year>) <article-title>A revision of the <italic><tp:taxon-name><tp:taxon-name-part taxon-name-part-type="genus">Nasa</tp:taxon-name-part><tp:taxon-name-part taxon-name-part-type="species">ranunculifolia</tp:taxon-name-part></tp:taxon-name></italic> group (<tp:taxon-name><tp:taxon-name-part taxon-name-part-type="genus">Nasa</tp:taxon-name-part><tp:taxon-name-part taxon-name-part-type="infraspecific-rank">ser.</tp:taxon-name-part><tp:taxon-name-part taxon-name-part-type="series">Grandiflorae</tp:taxon-name-part></tp:taxon-name> pro parte, <tp:taxon-name><tp:taxon-name-part taxon-name-part-type="family">Loasaceae</tp:taxon-name-part></tp:taxon-name>).</article-title><source>Botanical Journal of the Linnean Society</source><volume>167</volume>(<issue>1</issue>): <fpage>47</fpage>–<lpage>93</lpage>. <ext-link xlink:type="simple" ext-link-type="doi" xlink:href="10.1111/j.1095-8339.2011.01164.x">https://doi.org/10.1111/j.1095-8339.2011.01164.x</ext-link></mixed-citation></ref><ref id="B12"><mixed-citation xmlns:xlink="http://www.w3.org/1999/xlink" xlink:type="simple"><person-group><name name-style="western"><surname>Henning</surname><given-names>T</given-names></name><name name-style="western"><surname>Acuña-Castillo</surname><given-names>RH</given-names></name><name name-style="western"><surname>Rodríguez-Rodríguez</surname><given-names>EF</given-names></name><name name-style="western"><surname>Garcia-Llatas</surname><given-names>LF</given-names></name><name name-style="western"><surname>Weigend</surname><given-names>M</given-names></name></person-group> (<year>2019</year>) <article-title>A new striking and critically endangered species of <italic><tp:taxon-name><tp:taxon-name-part taxon-name-part-type="genus">Nasa</tp:taxon-name-part></tp:taxon-name></italic> (<tp:taxon-name><tp:taxon-name-part taxon-name-part-type="family">Loasaceae</tp:taxon-name-part></tp:taxon-name>, <tp:taxon-name><tp:taxon-name-part taxon-name-part-type="order">Cornales</tp:taxon-name-part></tp:taxon-name>) from North Peru.</article-title><source>PhytoKeys</source><volume>121</volume>: <fpage>13</fpage>–<lpage>28</lpage>. <ext-link xlink:type="simple" ext-link-type="doi" xlink:href="10.3897/phytokeys.121.33927">https://doi.org/10.3897/phytokeys.121.33927</ext-link></mixed-citation></ref><ref id="B5"><mixed-citation xmlns:xlink="http://www.w3.org/1999/xlink" xlink:type="simple"><person-group><name name-style="western"><surname>Cabrera</surname><given-names>AL</given-names></name></person-group> (<year>1994</year>) <article-title>Regiones fitogeográficas argentinas</article-title> In: <person-group><name name-style="western"><surname>Kugler</surname><given-names>WF</given-names></name></person-group> (<role>Ed.</role>) <issue-title>Enciclopedia argentina de agricultura y jardinería.</issue-title><source>Tomo 2(1), Acme. Buenos Aires</source>, <fpage>1</fpage>–<lpage>85</lpage>.</mixed-citation></ref><ref id="B21"><mixed-citation xmlns:xlink="http://www.w3.org/1999/xlink" xlink:type="simple"><person-group><name name-style="western"><surname>Navarro</surname><given-names>G</given-names></name><name name-style="western"><surname>Maldonado</surname><given-names>M</given-names></name></person-group> (<year>2002</year>) <source>Geografía Ecológica de Bolivia: Vegetación y Ambientes Acuáticos. Editorial: Centro de Ecología Simón I. Patiño.</source><publisher-name>Cochabamba</publisher-name>, <publisher-loc>Bolivia</publisher-loc>, <size units="page">719 pp</size>.</mixed-citation></ref><ref id="B20"><mixed-citation xmlns:xlink="http://www.w3.org/1999/xlink" xlink:type="simple"><person-group><name name-style="western"><surname>Navarro</surname><given-names>G</given-names></name><name name-style="western"><surname>Ferreira</surname><given-names>W</given-names></name></person-group> (<year>2009</year>) <source>Biogeografía de Bolivia en VMABCC-BIOVERSITY. 2009. Libro Rojo de Parientes Silvestres de Cultivos de Bolivia.</source><publisher-name>PLURAL Editores</publisher-name>, <publisher-loc>La Paz</publisher-loc>, <size units="page">344 pp</size>.</mixed-citation></ref><ref id="B27"><mixed-citation xmlns:xlink="http://www.w3.org/1999/xlink" xlink:type="simple"><person-group><name name-style="western"><surname>Urban</surname><given-names>I</given-names></name><name name-style="western"><surname>Gilg</surname><given-names>E</given-names></name></person-group> (<year>1900</year>) <article-title>Monographia Loasacearum.</article-title><source>Nova Acta Academiae Caesareae Leopoldino-<tp:taxon-name><tp:taxon-name-part taxon-name-part-type="subfamily">Carolinae</tp:taxon-name-part></tp:taxon-name> Germanicae Naturae Curiosorum</source><volume>76</volume>: <fpage>1</fpage>–<lpage>368</lpage>.</mixed-citation></ref><ref id="B22"><mixed-citation xmlns:xlink="http://www.w3.org/1999/xlink" xlink:type="simple"><person-group><name name-style="western"><surname>Prado</surname><given-names>D</given-names></name><name name-style="western"><surname>Gibbs</surname><given-names>P</given-names></name></person-group> (<year>1993</year>) <article-title>Patterns of species distributions in the dry seasonal forest of South America.</article-title><source>Annals of the Missouri Botanical Garden</source><volume>80</volume>(<issue>4</issue>): <fpage>902</fpage>–<lpage>927</lpage>. <ext-link xlink:type="simple" ext-link-type="doi" xlink:href="10.2307/2399937">https://doi.org/10.2307/2399937</ext-link></mixed-citation></ref></ref-list></tp:taxon-treatment>
